# Supplementary material for: Functional Study on Cytochrome P450 in Response to L(−)-Carvone Stress in Bursaphelenchus xylophilus
Source: Genes (Basel). 2022 Oct 27;13(11):1956. doi: 10.3390/genes13111956 (PMC9689654; doi:10.3390/genes13111956)
Supplement: Supplementary file 1 [file genes-13-01956-s001.zip]

Archive with 1 entries (1 files):
- genes-1981298-supplementary.pdf
